# Supplementary material for: Frequent Hybridisation Between Parapatric Lekking Bird‐of‐Paradise Species
Source: Mol Ecol. 2025 Apr 29;34(11):e17780. doi: 10.1111/mec.17780 (PMC12100584; doi:10.1111/mec.17780)
Supplement: Supplementary file 1 — Table S1 [file MEC-34-e17780-s001.ods]

## Sheet: Table S1
ID	Museum registration numbers	Figure index	Genus	Species	Sex	Tissue source	Tissue type	Data source	lat	long	Depth
AnigM140741	RMNH 140741	1	Astrapia	nigra	M	Rijksmuseum van Natuurlijke Historie	Museum skin	Original	-1.09	133.97	7.1733X
AnigM140743	RMNH 140743	2	Astrapia	nigra	M	Rijksmuseum van Natuurlijke Historie	Museum skin	Original	-1.15	133.98	5.1193X
AnigM602	SMNH 551602	3	Astrapia	nigra	M	Swedish Museum of Natural History	Museum skin	Blom et al., 2024	-0.8333333	132.8333333	8.0625X
AnigX140748	RMNH AVES 140748	4	Astrapia	nigra	NA	Rijksmuseum van Natuurlijke Historie	Museum skin	Original	-1.15	133.98	7.9152X
AnigX29790	ZMB 29790	5	Astrapia	nigra	NA	Museum fur Naturkunde	Museum skin	Original	-0.8333333	132.8333333	10.7327X
AsheF140769	RMNH AVES 140769	6	Astrapia	splendidissima	F	Rijksmuseum van Natuurlijke Historie	Museum skin	Original	-4.47	138.58	6.0412X
AsheF140784	RMNH AVES 140784	7	Astrapia	splendidissima	F	Rijksmuseum van Natuurlijke Historie	Museum skin	Original	-4.83	139.9	7.2446X
AsplF341762	ZMB 34.1762	8	Astrapia	splendidissima	F	Museum fur Naturkunde	Museum skin	Original	-3.87	135.52	10.7404X
AsplM341759	ZMB 34.1759	9	Astrapia	splendidissima	M	Museum fur Naturkunde	Museum skin	Original	-3.5	135.55	14.2166X
AsplM961	SMNH 569961	10	Astrapia	splendidissima	F	Swedish museum of Natural History	Museum skin	Blom et al., 2024	-3.5833333	138.3333333	21.3966X
AsplX075348	YPM 075348	11	Astrapia	splendidissima	M	Yale Peabody Museum of Natural History	Museum skin	Original	-3.9775	137.616944	23.1377X
AsplX075354	YPM 075354	12	Astrapia	splendidissima	F	Yale Peabody Museum of Natural History	Museum skin	Original	-3.9775	137.616944	10.0959X
AsplX26459	ANWC B26459	13	Astrapia	splendidissima	F	Australian National Wildlife Collection	Museum skin	Original	-5.09	141.63	10.01X
AsspF19122	RMNH 19122	14	Astrapia	splendidissima	F	Rijksmuseum van Natuurlijke Historie	Museum skin	Original	-3.89	136.32	5.8265X
AsspF19125	RMNH 19125	15	Astrapia	splendidissima	F	Rijksmuseum van Natuurlijke Historie	Museum skin	Original	-3.89	136.32	6.7448X
AmayM01286	ANWC B01286	16	Astrapia	mayeri	M	Australian National Wildlife Collection	Museum skin	Original	-6.06039	143.77156	21.0241X
AmayM01127	ANWC B01127	17	Astrapia	mayeri	M	Australian National Wildlife Collection	Museum skin	Original	-6.11874	143.77209	14.7362X
AmayM01197	ANWC B01197	18	Astrapia	mayeri	M	Australian National Wildlife Collection	Museum skin	Original	-6.07577	143.8214	11.5291X
AmayX291118	NHMD 291118	19	Astrapia	mayeri	NA	Natural History Museum of Denmark	Fresh	Original	-5.93	143.88	17.748X
AmayM662	SMNH 569662	20	Astrapia	mayeri	F	Swedish museum of Natural History	Museum skin	Blom et al., 2024	-5.77	144	17.3393X
AsteM01307	ANWC B01307	21	Astrapia	stephaniae	M	Australian National Wildlife Collection	Museum skin	Original	-6.0833	143.6917	11.1772X
AsteM01102	ANWC B01102	22	Astrapia	stephaniae	M	Australian National Wildlife Collection	Museum skin	Original	-6.1573	143.747	16.9349X
AsteM02209	ANWC B02209	23	Astrapia	stephaniae	M	Australian National Wildlife Collection	Museum skin	Original	-5.9833	144.6167	19.5248X
AsfeX551674	SMNH 551674	24	Astrapia	stephaniae	M	Swedish museum of Natural History	Museum skin	Original	-5.82	144.84	8.1702X
AsfeX551679	SMNH 551679	25	Astrapia	stephaniae	F	Swedish museum of Natural History	Museum skin	Original	-5.82	144.84	6.0004X
AsteF677	SMNH 551677	26	Astrapia	stephaniae	F	Swedish Museum of Natural History	Museum skin	Blom et al., 2024	-5.82	144.84	9.9217X
AsteM04286	ANWC B04286	27	Astrapia	stephaniae	M	Australian National Wildlife Collection	Museum skin	Original	-7.3	146.1667	10.3474X
AsteX25464	ANWC B25464	28	Astrapia	stephaniae	NA	Australian National Wildlife Collection	Museum skin	Original	-6.8	146.8	17.3581X
AsteX09187	ANWC B09187	29	Astrapia	stephaniae	NA	Australian National Wildlife Collection	Museum skin	Original	-9.15	147.6667	17.5844X
AsteF43755	MV Z43755	30	Astrapia	stephaniae	F	Museum Victoria	Fresh	Original	-9.07	148.13	35.2741X
AsteX07898	ANWC B07898	31	Astrapia	stephaniae	NA	Australian National Wildlife Collection	Museum skin	Original	-10.0253	149.6545	10.8136X
ArotF26091	ANWC B26091	32	Astrapia	rothschildi	F	Australian National Wildlife Collection	Museum skin	Original	-6.4583	147.4333	9.614X
ArotM245	KU 93602	33	Astrapia	rothschildi	M	University of Kansas Natural History Museum	Fresh	Prost et al., 2019	-6.1005667	146.5587667	85.4729X
ArotM26090	ANWC B26090	34	Astrapia	rothschildi	M	Australian National Wildlife Collection	Museum skin	Original	-6.4583	147.4333	18.9072X
ArotX190812213	BMNH 190812213	35	Astrapia	rothschildi	M	British Museum of Natural History	Museum skin	Original	-6.53	147.28	5.6563X
ArotX25656	ANWC B25656	36	Astrapia	rothschildi	F	Australian National Wildlife Collection	Museum skin	Original	-6.4583	147.4333	9.364X
ArotX25905	ANWC B25905	37	Astrapia	rothschildi	M	Australian National Wildlife Collection	Museum skin	Original	-6.4583	147.4333	14.1025X
PcarF294611	AMNH B294611	38	Paradigalla	carunculata	F	American Museum of Natural History	Museum skin	Original	-1.5	133.92	10.8454X
PcarF4135	SMT C4135	39	Paradigalla	carunculata	F	Staatliches Museum fur Tierkunde	Museum skin	Original	-1.25	134	6.5298X
PcarM140674	RMNH AVES 140674	40	Paradigalla	carunculata	M	Rijksmuseum van Natuurlijke Historie	Museum skin	Original	-1.09	133.97	5.8257X
PcarM678331	AMNH B678331	41	Paradigalla	carunculata	M	American Museum of Natural History	Museum skin	Original	-1.5	134	5.8518X
PcarX29793	ZMB 29793	42	Paradigalla	carunculata	NA	Museum fur Naturkunde	Museum skin	Original	-1.17	133.49	7.1728X
PcarM706	BMNH 81.5.1.1706	43	Paradigalla	carunculata	M	British Museum of Natural History	Museum skin	Blom et al., 2024	-1.25	134	4.7938X
PbreF01059	ANWC B01059	44	Paradigalla	brevicauda	F	Australian National Wildlife Collection	Museum skin	Original	-6.1573	143.747	12.2456X
PbreM721	KU 114260	45	Paradigalla	brevicauda	M	University of Kansas Natural History Museum	Fresh	Blom et al., 2024	-7.0610667	145.8244	13.9763X
PbreX075320	YPM 075320	46	Paradigalla	brevicauda	M	Yale Peabody Museum of Natural History	Museum skin	Original	-3.9775	137.616944	9.2525X
PbreX19165301073	BMNH 19165301073	47	Paradigalla	brevicauda	M	British Museum of Natural History	Museum skin	Original	-4.25	137.2	4.389X
PbreX49951	ROM 49951	48	Paradigalla	brevicauda	M	Royal Ontario Museum	Museum skin	Original	-3.869506	135.872172	6.3375X
PbreX49953	ROM 49953	49	Paradigalla	brevicauda	NA	Royal Ontario Museum	Museum skin	Original	-3.869506	135.872172	14.3669X
PbreX566734	SMNH 566734	50	Paradigalla	brevicauda	NA	Swedish museum of Natural History	Museum skin	Original	-5.7	144.3	10.5788X
PbreX566736	SMNH 566736	51	Paradigalla	brevicauda	F	Swedish museum of Natural History	Museum skin	Original	-5.77	144.03	9.4016X
